# Supplementary material for: Bone marrow concentrate-induced mesenchymal stem cell conditioned medium facilitates wound healing and prevents hypertrophic scar formation in a rabbit ear model
Source: Stem Cell Res Ther. 2019 Aug 28;10:275. doi: 10.1186/s13287-019-1383-x (PMC6714083; doi:10.1186/s13287-019-1383-x)
Supplement: Supplementary file 4 — Raw data of RNA sequence. Detail of differential gene expression and fold of change between case and control. A: DMEM, B: MSCs CM, C: BMC CM, D: BMC-MSCs CM. 2,3,6: No. of patient (XLSX 40 kb) [file 13287_2019_1383_MOESM4_ESM.xlsx]

## Sheet: Gene_List_DEG_data
Up_regulation	Symbols	baseMean	log2FoldChange	lfcSE	stat	pvalue	padj	Down_regulation	Symbols	baseMean	log2FoldChange	lfcSE	stat	pvalue	padj
	ANLN	410.372	3.44358	0.543239	6.33898	2.31297e-10	8.60483e-08		ACTA2	16572.1	-1.59562	0.908283	-1.75674	0.0789626	0.986661
	ASPM	194.758	3.99022	0.730828	5.45987	4.76492e-08	1.22253e-05		ADAMTS10	1043.42	-1.59866	0.55104	-2.90116	0.00371783	0.194807
	AURKA	179.29	2.33286	0.590532	3.95044	7.80086e-05	0.00879429		ADAMTS16	100.483	-2.44483	0.754125	-3.24194	0.00118718	0.084935
	AURKB	76.2844	5.15921	0.824068	6.26067	3.83332e-10	1.35818e-07		ASPN	1212.44	-1.31068	0.414651	-3.16092	0.00157273	0.10332
	BIRC5	201.226	5.78855	0.698646	8.28537	1.17738e-16	1.75206e-13		CHADL	26.953	-1.10099	0.543599	-2.02537	0.0428291	0.787811
	BORA	76.0612	1.71025	0.459519	3.72183	0.000197784	0.0202981		CILP2	412.34	-2.17589	0.746957	-2.91301	0.00357967	0.190929
	BUB1	155.825	3.46393	0.578421	5.9886	2.1165e-09	6.25244e-07		COL11A1	21155.3	-1.20913	0.431703	-2.80084	0.00509696	0.240025
	BUB1B	134.794	5.63217	0.784748	7.17704	7.12367e-13	5.04797e-10		COL14A1	863.606	-2.03157	0.843893	-2.40737	0.0160677	0.481093
	CCNB2	157.174	3.6647	0.512766	7.14694	8.8736e-13	6.00218e-10		COL16A1	17988	-0.897592	0.393528	-2.28088	0.0225553	0.580702
	CCND1	12015.7	1.06351	0.320267	3.3207	0.000897928	0.0678278		COL8A2	15978.9	-1.20832	0.41759	-2.89355	0.00380913	0.197504
	CCNF	166.149	0.989267	0.414281	2.38792	0.0169442	0.488657		COMP	128670	-2.37552	0.574984	-4.13146	3.60467e-05	0.00466445
	CDC20	226.564	4.78161	0.54825	8.72158	2.74352e-18	5.83233e-15		ECM2	684.039	-2.34382	0.46702	-5.01867	5.20291e-07	0.000115559
	CDC25A	37.0025	2.11095	0.520235	4.05768	4.95617e-05	0.00609527		EPYC	23.2666	-2.83345	1.02226	-2.77174	0.00557578	0.251434
	CDC25C	28.9383	4.23096	0.769451	5.49868	3.82643e-08	9.98967e-06		FBLN5	11044.1	-0.533816	0.263068	-2.0292	0.0424382	0.787811
	CDC45	31.1093	4.53913	1.05474	4.30355	1.68081e-05	0.00252648		FN1	2.53042e+06	0.281912	0.427092	0.660074	0.509206	0.999395
	CDC6	396.442	3.10656	0.853779	3.6386	0.000274119	0.0258175		FOXC1	346.175	-0.740725	0.326526	-2.2685	0.0232986	0.590222
	CDCA2	70.1805	3.06832	0.692945	4.42794	9.51372e-06	0.00162728		ITGA7	329.143	-1.52481	0.65474	-2.32888	0.0198653	0.542415
	CDCA3	74.9199	2.55348	0.597025	4.277	1.89431e-05	0.00276365		MATN3	318.487	-2.07087	0.395707	-5.23333	1.66484e-07	3.93246e-05
	CDCA5	116.464	2.83049	0.653908	4.32858	1.50074e-05	0.00234218		MFAP4	38094.1	-2.00707	0.45839	-4.37852	1.19488e-05	0.00197567
	CDK1	175.776	2.80513	0.674161	4.16092	3.16966e-05	0.00421141		MFAP5	8894.15	-1.28748	0.406377	-3.16818	0.00153394	0.101904
	CDKN3	73.5976	2.18822	0.655855	3.33645	0.000848569	0.0647567		MFGE8	15616.7	-0.713452	0.288612	-2.47201	0.0134355	0.429042
	CENPE	160.729	2.46408	0.613665	4.01536	5.93555e-05	0.00712314		MGP	193.317	-3.06595	0.842109	-3.6408	0.000271797	0.0258175
	CENPF	432.75	3.93731	0.380203	10.3558	3.939e-25	2.93081e-21		MMP11	2908.82	-3.5544	1.49188	-2.3825	0.0171955	0.490975
	CEP55	178.359	4.74512	0.658098	7.21035	5.58083e-13	4.15242e-10		MMP13	22.7754	-2.76974	1.3122	-2.11076	0.0347929	0.725145
	DBF4B	110.867	0.69467	0.311903	2.2272	0.0259338	0.625904		NES	764.891	-1.868	0.90636	-2.06099	0.0393041	0.761883
	ERCC6L	34.2917	3.66139	0.831724	4.40217	1.07176e-05	0.001792		NPHP3	144.831	-0.795407	0.320824	-2.47927	0.0131653	0.425547
	ESCO2	34.4949	3.97446	1.15194	3.45022	0.000560139	0.0468282		NPNT	21.6614	-4.63095	1.26078	-3.67308	0.000239643	0.0236167
	FAM83D	89.2287	4.90929	0.793949	6.18337	6.27456e-10	1.98663e-07		PAPLN	148.437	-1.8105	0.494918	-3.65818	0.000254016	0.0248685
	FOXM1	661.987	2.82042	0.431114	6.54217	6.0632e-11	2.91053e-08		PODNL1	1067.95	-1.07073	0.407645	-2.62663	0.00862343	0.34129
	GINS1	55.9968	1.05815	0.482144	2.19468	0.0281867	0.646297		RPS19	18735.8	-0.391101	0.159726	-2.44858	0.014342	0.44796
	HJURP	118.229	4.7271	0.65227	7.24715	4.2563e-13	3.33358e-10		SBSN	249.594	-2.30635	0.51166	-4.50757	6.55739e-06	0.00119001
	KIF11	207.796	2.11584	0.626548	3.37699	0.000732845	0.0585147		SERPINF1	5902.17	-0.744786	0.294286	-2.53082	0.0113796	0.390182
	KIF15	58.5049	2.98527	0.744018	4.01236	6.01146e-05	0.00715652		SLIT3	13014.6	-1.34593	0.522149	-2.57767	0.009947	0.367298
	KIF18B	66.9513	4.44135	0.714059	6.21987	4.97573e-10	1.60965e-07		THBS2	61451	-0.769802	0.217085	-3.54608	0.000391004	0.0348415
	KIF20B	147.757	2.03199	0.48622	4.17915	2.92606e-05	0.00406942		TNXB	299.451	-1.95122	0.926993	-2.10489	0.0353011	0.728805
	KIF2C	218.332	2.88742	0.812491	3.55378	0.000379732	0.0342472		WNT11	41.8625	-3.44442	1.25479	-2.74503	0.00605061	0.268773
	KNL1	81.8665	5.01292	0.729356	6.87308	6.28296e-12	3.46284e-09
	KNSTRN	318.674	0.796349	0.331607	2.40148	0.0163288	0.483904
	KNTC1	203.107	0.892613	0.35184	2.53699	0.011181	0.388147
	MCM10	32.1422	4.56473	0.960007	4.75489	1.98552e-06	0.000393954
	MCM8	128.595	0.691465	0.310583	2.22634	0.0259913	0.625904
	MKI67	406.247	6.83448	0.735019	9.29837	1.42615e-20	3.93128e-17
	MMP1	9073.79	3.41589	0.843766	4.04839	5.1572e-05	0.00623937
	NDC80	119.133	2.36896	0.718246	3.29826	0.000972861	0.071906
	NEK2	59.2373	7.49212	1.19965	6.24526	4.23097e-10	1.46421e-07
	NUF2	64.4332	5.40049	0.782834	6.89863	5.25062e-12	3.0997e-09
	OIP5	21.6446	2.47688	0.819332	3.02305	0.00250243	0.144897
	PBK	105.549	5.05308	0.732944	6.89423	5.41577e-12	3.0997e-09
	PKMYT1	44.2758	4.44908	1.18104	3.76709	0.000165159	0.0173079
	PLK1	167.203	3.88851	0.475618	8.1757	2.94147e-16	3.36707e-13
	PTTG1	216.925	2.70505	0.421441	6.41857	1.37563e-10	5.90718e-08
	SGO1	25.9059	3.14346	0.869863	3.61374	0.000301816	0.0282473
	SHCBP1	158.682	5.23761	0.494058	10.6012	2.94177e-26	4.37765e-22
	SKA1	63.6787	3.00961	0.585396	5.14116	2.73054e-07	6.25125e-05
	SKA3	64.3131	4.89216	0.764551	6.39873	1.56674e-10	6.46335e-08
	SPAG5	188.78	3.31095	0.531705	6.22705	4.75305e-10	1.57178e-07
	SPC24	15.8845	4.90824	1.20316	4.07945	4.51419e-05	0.00559798
	SPC25	40.4758	2.49637	0.721136	3.46172	0.000536731	0.0453812
	STIL	163.839	1.03464	0.348102	2.97223	0.00295648	0.161748
	TOP2A	758.93	4.42268	0.537111	8.2342	1.80755e-16	2.24151e-13
	TPX2	453.518	2.86012	0.547437	5.22456	1.74569e-07	4.05901e-05
	XRCC2	16.1055	1.69485	0.762153	2.22377	0.0261637	0.627036

## Sheet: Up_Gene_exprs
Gene_Symbol	A2	A3	A6	B2	B3	B6	C2	C3	C6	D2	D3	D6
ANLN	6.89222	6.80221	6.67293	6.86225	6.80885	7.10488	8.30258	7.43864	8.22854	9.45068	8.71693	7.9579
ASPM	5.91104	5.15775	5.47228	5.76228	5.25051	5.84066	7.04644	6.11593	6.94515	8.21402	7.26291	7.10612
AURKA	6.08244	5.94649	6.7406	6.16221	5.98518	6.62519	7.0714	6.35888	7.39101	7.99594	7.36969	7.27953
AURKB	4.32605	4.18031	4.42247	4.24647	4.27952	4.61586	5.66064	4.64351	5.37502	6.52539	5.89135	5.52296
BIRC5	4.77725	4.77013	5.06352	4.85359	4.79439	5.10616	7.24732	5.58208	6.82816	8.20405	7.27479	6.90076
BORA	5.74094	5.64535	5.49425	5.6799	5.69869	6.02161	6.14706	5.75166	6.11688	6.39506	6.03021	6.59173
BUB1	5.68252	5.49435	5.44242	5.66936	5.24617	5.80681	6.79724	5.59662	6.71727	7.88634	6.91509	6.73461
BUB1B	4.48766	4.66244	4.7326	4.70143	4.6033	4.96537	6.35351	5.31419	6.25644	7.5917	6.70507	6.04025
CCNB2	5.44163	5.39807	5.54267	5.25619	5.18296	5.53664	6.95052	5.85517	6.70391	7.81996	6.92247	6.93957
CCND1	12.7719	12.975	13.4006	12.9195	12.9834	14.0654	13.2293	13.2749	14.3915	13.7811	13.9348	13.6709
CCNF	6.86369	6.88089	6.95265	6.86023	6.79444	6.85128	7.17565	6.73179	7.16434	7.80935	7.30253	7.06934
CDC20	5.37925	5.15626	5.41265	5.29089	4.95498	5.28964	7.57817	5.92323	7.05723	8.35726	7.54245	7.29387
CDC25A	4.685	4.49496	4.65717	4.68772	4.74883	4.7941	5.09584	4.55436	5.30146	5.33024	5.11153	5.30725
CDC25C	3.64764	3.60754	3.70432	3.59951	3.61388	3.66116	4.30156	3.88417	4.06904	4.78208	4.39428	4.4014
CDC45	3.82034	3.80348	3.98958	3.79675	4.07825	4.06077	4.53514	4.1499	4.88045	5.18482	4.77612	4.41802
CDC6	6.61947	7.09618	6.05759	6.41643	7.03432	6.36573	6.94514	6.69144	7.25038	7.58431	7.38215	9.57044
CDCA2	4.99245	4.56128	4.83554	4.95244	4.70521	4.75674	5.71601	4.77747	5.43988	6.45291	5.67119	5.75638
CDCA3	5.23635	5.02806	5.13238	5.15398	5.10288	5.09555	6.0012	5.21382	5.70124	6.64095	6.04492	5.6717
CDCA5	5.53858	5.31859	5.80454	5.58001	5.3483	5.75055	6.68497	5.8463	6.76672	7.49027	6.6469	6.31619
CDK1	6.17341	5.6703	6.06822	6.27146	5.72792	6.01197	7.04356	5.96321	6.79997	8.18195	7.03089	6.74358
CDKN3	5.14858	5.34787	4.88843	5.15258	5.05234	4.72273	5.79992	5.16012	5.32377	6.54251	5.84524	5.5985
CENPE	6.54431	6.01324	6.11632	6.64123	6.44985	6.67147	7.20923	6.67831	7.34046	8.09829	7.19999	6.97354
CENPF	6.54521	6.72936	6.64823	6.73045	6.83774	7.40573	8.29177	7.426	8.39843	9.33996	8.86223	8.55913
CEP55	4.93231	5.04502	5.2921	5.06523	5.00631	5.19876	6.94079	5.67481	6.54932	8.05105	7.05651	6.74104
DBF4B	6.36237	6.37678	6.59714	6.24962	6.40455	6.26715	6.62343	6.36016	6.61308	6.8449	6.80738	6.7194
ERCC6L	3.78576	3.82816	3.70565	3.6858	3.70655	3.71759	4.33401	3.77125	4.34015	5.16052	4.58323	4.17625
ESCO2	3.78142	3.73289	4.02456	3.76099	3.8531	3.97249	4.51022	4.09046	4.63992	5.37362	4.55833	4.28786
FAM83D	4.57365	4.3252	4.49458	4.72168	4.38255	4.74598	5.91594	4.72094	5.407	6.90463	5.88777	5.74157
FOXM1	7.97355	7.69404	7.70893	7.89587	7.32237	7.54872	9.60703	8.0787	9.32651	10.1166	9.33457	9.13724
GINS1	5.4622	5.45945	5.44816	5.33565	5.32588	5.60556	5.88378	5.3093	6.17062	6.161	5.7653	5.61018
HJURP	4.79233	4.78064	4.68546	4.86327	4.80713	4.88931	6.19569	5.00237	6.05492	7.37568	6.32389	6.2136
KIF11	6.94241	6.64743	6.3192	6.97249	6.70866	6.63582	7.55491	6.80499	7.47483	8.48229	7.4433	7.19693
KIF15	4.86578	4.67489	4.46492	4.59348	4.75131	4.6428	5.50904	4.78594	5.44317	6.23664	5.53245	5.30731
KIF18B	4.40385	4.33218	4.35233	4.3434	4.38622	4.54641	5.53142	4.41113	5.49637	6.40372	5.67772	5.27992
KIF20B	6.35957	6.25953	6.40187	6.6754	6.43952	6.68873	7.00756	6.51207	7.24058	7.86667	7.10231	6.99499
KIF2C	5.5965	5.48443	6.77161	5.39215	5.64507	6.5814	7.05636	5.93318	7.24201	8.11387	7.32219	7.78743
KNL1	4.45555	4.46802	4.58032	4.69265	4.48461	4.81764	5.69111	5.13804	5.75935	6.73014	6.14844	5.56246
KNSTRN	7.92083	7.91829	7.94277	7.86029	8.03712	7.893	8.01064	8.10876	7.84894	8.50308	8.00463	8.62704
KNTC1	7.41125	7.35935	7.21477	7.44921	7.46968	7.59375	7.52408	7.63046	7.94027	8.01244	7.93861	7.47959
MCM10	3.83129	3.82101	3.92124	3.96704	3.86675	4.23518	4.50718	3.89714	4.96848	5.20426	4.92309	4.2331
MCM8	6.77427	6.7921	6.56792	6.62978	6.69828	6.92334	6.66587	6.72279	7.07666	7.21355	6.97473	7.01054
MKI67	5.18051	5.06797	5.45045	5.29338	5.18015	6.22177	8.12574	6.5094	8.04119	9.24778	8.57253	7.82663
MMP1	9.93452	11.3989	11.6477	9.92464	11.1128	12.4491	13.5081	11.9635	16.2742	13.0158	12.443	14.2949
NDC80	5.98923	5.33888	5.59171	5.84691	5.4394	5.25164	6.55637	5.50466	6.29687	7.49801	6.36819	6.2509
NEK2	3.93367	3.91893	3.9365	4.02478	3.97323	4.02429	5.08119	4.38243	4.98789	6.06266	5.19271	5.35144
NUF2	4.19074	4.19861	4.12885	4.14357	4.28909	4.42416	5.18138	4.60572	5.1433	6.28826	5.42912	5.36387
OIP5	3.76973	3.6986	3.59487	3.65676	3.71187	3.63071	4.00729	3.83049	3.96149	4.48371	4.14013	3.91533
PBK	4.62537	4.51582	4.63246	4.752	4.65154	4.83259	6.16628	5.02103	5.73148	7.18126	6.36262	5.76599
PKMYT1	3.85305	3.91348	4.18588	3.86307	3.96438	4.26502	4.93072	3.99693	5.20374	5.69878	5.22846	4.44921
PLK1	5.36883	5.40687	5.45725	5.10291	5.44328	5.38041	6.84016	5.7963	6.59947	7.81097	7.21494	6.90994
PTTG1	6.41764	6.29754	6.49057	6.46267	6.12324	6.51249	7.66528	6.49751	7.65389	8.32884	7.72964	7.53787
SGO1	3.76751	3.70718	3.59671	3.69081	3.58835	3.63451	4.18517	3.85078	4.0648	4.78405	4.02489	4.2273
SHCBP1	4.90626	4.84986	4.97082	4.74583	4.83519	5.43841	6.53652	5.61151	6.46855	7.60195	6.97962	7.07849
SKA1	4.70822	4.63986	4.73646	4.58431	4.47934	4.74867	5.4022	4.8011	5.26839	6.26845	5.48804	5.55193
SKA3	4.27166	4.14152	4.27693	4.33019	4.34442	4.41593	5.25437	4.3341	5.21529	6.27715	5.48041	5.35197
SPAG5	5.93807	5.74349	5.97806	5.85448	5.8804	6.05939	7.20003	6.22648	7.07751	8.1157	7.59321	6.94021
SPC24	2.86659	2.93893	2.896	2.90086	2.875	2.86966	3.22522	2.90855	3.31705	3.68519	3.57374	3.18108
SPC25	4.40721	4.44128	4.51398	4.46006	4.62656	4.62022	4.92057	4.50016	4.81112	5.69264	4.94876	4.79575
STIL	6.98971	7.06724	6.73781	6.97383	7.00074	7.11989	7.27218	7.08725	7.40766	7.71976	7.36016	7.37993
TOP2A	7.24709	6.6609	6.92832	7.21745	6.68966	7.54519	9.07064	7.84434	9.02478	10.3432	9.31065	9.21276
TPX2	7.48039	6.98086	7.22609	7.40904	6.76667	7.40099	8.85067	7.51072	8.43771	9.61101	8.80517	8.232
XRCC2	3.7641	3.70254	3.60417	3.68512	3.76565	3.72847	3.82662	3.94593	3.97366	4.13278	4.00113	3.83654

## Sheet: Dn_Gene_exprs
Gene_Symbol	A2	A3	A6	B2	B3	B6	C2	C3	C6	D2	D3	D6
ACTA2	12.5707	14.3319	14.741	12.7056	14.4356	14.8037	11.765	13.7951	12.034	11.6625	13.9155	12.3944
ADAMTS10	9.96926	10.6365	10.0813	9.68186	10.4796	9.53979	8.85917	9.80874	8.85273	9.08734	9.71738	8.44836
ADAMTS16	7.02684	6.46541	6.63162	6.68543	6.23301	6.20868	5.8415	5.60733	5.09508	6.03172	5.37916	5.11824
ASPN	10.1829	10.2831	10.9257	10.2578	10.4721	11.5399	8.52732	10.6745	9.13592	9.43097	9.45122	9.97475
CHADL	4.59746	4.55668	4.82318	4.59207	4.31228	4.41835	4.57128	4.2794	4.32452	4.37142	4.4396	4.31665
CILP2	7.92295	8.38511	9.54731	7.99279	7.98824	8.95232	6.418	8.05563	6.70537	6.78075	8.02302	7.15792
COL11A1	14.8588	13.9694	14.8026	15.0961	14.1581	14.9853	12.9224	14.2099	13.3208	13.3899	14.039	13.8266
COL14A1	10.5014	10.1451	8.19919	9.88393	9.99169	7.38864	9.54588	8.69084	8.38299	9.15972	8.52973	7.5996
COL16A1	14.7285	14.1036	13.8852	14.4818	13.9905	13.3133	14.0549	13.7832	13.1797	13.8176	13.8021	13.3677
COL8A2	13.7937	14.3417	14.292	13.6855	14.3092	13.7744	12.4277	13.8	12.9147	12.8783	13.7546	13.1837
COMP	16.8822	17.3858	17.4204	16.561	17.1944	16.6262	14.6874	16.4859	14.5202	14.7834	16.2311	15.2743
ECM2	9.92276	10.097	9.11108	9.88753	10.1552	9.13439	8.3077	9.73208	7.72799	8.20743	8.59399	8.00531
EPYC	4.33576	3.85614	4.65012	4.20275	3.99515	4.12227	3.58078	3.78667	3.64419	3.71526	3.85146	3.58307
FBLN5	13.3414	13.6695	13.6632	13.3211	13.4651	13.7592	13.0592	13.4513	13.526	13.1257	13.4021	13.0591
FN1	21.1424	21.4344	20.7033	20.9525	21.606	21.4165	20.6038	21.759	21.1489	20.8223	21.6962	21.2821
FOXC1	8.41761	8.58871	8.83851	8.36905	8.52481	8.92944	8.71801	8.56167	8.10516	8.02405	8.06515	8.40647
ITGA7	8.44027	9.03566	7.86682	7.98522	9.23445	7.33222	7.38642	8.27612	7.1617	7.57629	8.06228	6.8395
MATN3	8.39295	8.87939	8.42417	8.40423	8.96621	8.14899	6.7763	7.98332	6.93778	7.00464	7.55295	7.40398
MFAP4	14.8627	15.7006	15.7582	14.5345	15.5355	15.0226	13.2765	14.4048	14.338	13.5949	14.2446	14.381
MFAP5	13.2764	13.5433	13.1937	13.3929	13.2959	12.8308	12.4608	13.0379	11.1576	12.5619	12.7761	11.8525
MFGE8	14.1524	13.6964	14.2884	14.0701	13.5985	14.045	13.6621	13.4347	13.4238	13.6575	13.6006	13.4925
MGP	7.94547	8.07169	6.65283	7.57747	7.59821	6.10026	5.94905	6.51102	5.61097	6.40877	6.06657	5.32203
MMP11	8.85473	9.78625	12.8149	9.22223	9.38877	13.1992	8.46807	8.65412	10.2432	8.65467	8.40806	9.83458
MMP13	4.03702	5.07874	3.65909	3.76805	5.05155	3.63455	3.98547	4.49473	3.78223	3.74978	3.93466	3.65038
NES	7.87106	8.69367	10.7942	7.80728	8.83174	10.8313	8.24448	7.63584	10.6804	8.23635	8.42506	8.87218
NPHP3	7.21873	7.2953	7.57495	7.13978	7.39774	7.55268	7.0754	7.46191	7.16174	6.96701	6.84674	7.03498
NPNT	4.09414	4.62344	3.52432	3.76565	4.45241	3.3903	3.39826	3.60316	3.31704	3.39359	3.42469	3.31272
PAPLN	6.89519	7.45116	7.7276	6.62824	7.32406	7.24828	6.46509	6.56398	6.9167	6.6131	6.1923	6.52908
PODNL1	10.1358	9.98573	10.5807	10.1363	9.83068	10.1201	9.43733	9.84088	9.55521	9.48018	9.90214	9.16567
RPS19	14.2532	14.2588	14.2882	14.1795	14.1383	13.7253	14.2775	13.9982	13.9948	14.0442	14.0429	13.9055
SBSN	8.20196	7.47179	8.52717	7.52077	7.16738	7.39661	7.53954	6.55287	7.13113	7.08234	6.71851	6.60427
SERPINF1	12.6554	12.4818	12.9109	12.4341	12.1581	12.9312	12.5005	11.8483	12.6225	12.3203	11.9034	12.3059
SLIT3	14.3689	13.831	13.1223	14.127	13.7877	12.3472	13.1334	13.2823	12.212	12.8178	13.3703	12.4848
THBS2	16.2638	15.9176	16.0563	16.3093	15.959	16.1469	15.3529	15.7967	15.2656	15.5715	15.6293	15.4857
TNXB	9.18318	7.41983	7.53347	8.32775	7.52669	7.13493	8.16063	7.80678	5.83872	7.55698	7.34489	6.00994
WNT11	3.91445	4.24697	5.82998	3.81041	4.05327	4.76325	3.83757	4.10155	4.62515	3.74157	3.90556	4.12109
